# Supplementary material for: Integrating network pharmacology and experimental validation to explore the pharmacological mechanism of Astragaloside IV in alleviating urotensin II-mediated renal tubular epithelial cell injury
Source: PLoS One. 2024 Dec 20;19(12):e0310210. doi: 10.1371/journal.pone.0310210 (PMC11661590; doi:10.1371/journal.pone.0310210)
Supplement: S1 Table — (XLSX) [file pone.0310210.s002.xlsx]

## Sheet: Sheet1
S1 Table.The enrichment results of 54 target genes.
Category	Term	Count	%	PValue	Genes	List Total	Pop Hits	Pop Total	Fold Enrichment	Bonferroni	Benjamini	FDR
GOTERM_BP_DIRECT	GO:0034220~ion transmembrane transport	12	22.2222	4.33e-11	GABRB3, GABRQ, GABRA1, GABRA6, GABRA5, GABRA4, ATP1A3, GRIK1, ATP1A2, ATP1A1, GABRG3, GABRG2	54	210	16792	17.7693	3.79e-08	3.78e-08	3.61e-08
GOTERM_BP_DIRECT	GO:1902476~chloride transmembrane transport	9	16.6667	4.71e-10	GABRB3, GABRQ, GABRP, GABRA1, GABRA6, GABRA5, GABRA4, GABRG3, GABRG2	54	93	16792	30.0932	4.11e-07	2.05e-07	1.96e-07
GOTERM_BP_DIRECT	GO:0007214~gamma-aminobutyric acid signaling pathway	6	11.1111	6.53e-09	GABRA1, GABRA6, GABRA5, GABRA4, GABRG3, GABRG2	54	22	16792	84.8081	5.7e-06	1.9e-06	1.81e-06
GOTERM_BP_DIRECT	GO:0006821~chloride transport	6	11.1111	1.56e-07	GABRA1, GABRA6, GABRA5, GABRA4, GABRG3, GABRG2	54	40	16792	46.6444	0.000137	3.41e-05	3.25e-05
GOTERM_BP_DIRECT	GO:0042493~response to drug	9	16.6667	4.6e-06	HSP90AA1, ABCB1, CDK1, HTR2C, ATP1A3, DRD1, ATP1A1, TOP1, DRD2	54	304	16792	9.20614	0.00400915	0.0007	0.000668
GOTERM_BP_DIRECT	GO:0034116~positive regulation of heterotypic cell-cell adhesion	4	7.40741	4.81e-06	FGB, FGA, FGG, TNF	54	11	16792	113.077	0.00419698	0.0007	0.000668
GOTERM_BP_DIRECT	GO:0006810~transport	9	16.6667	1.23e-05	GABRB3, GABRA1, ABCB1, GABRA6, GABRA5, GABRA4, ALB, GRIK1, GABRG2	54	348	16792	8.04215	0.0107267	0.00153889	0.00146838
GOTERM_BP_DIRECT	GO:0070374~positive regulation of ERK1 and ERK2 cascade	7	12.963	1.8e-05	FGB, FGA, FGG, HTR2C, DRD2, TNF, VEGFA	54	175	16792	12.4385	0.0155973	0.00196276	0.00187283
GOTERM_BP_DIRECT	GO:1903416~response to glycoside	3	5.55556	2.93e-05	ATP1A3, ATP1A2, ATP1A1	54	3	16792	310.963	0.0252532	0.00283866	0.00270859
GOTERM_BP_DIRECT	GO:0072378~blood coagulation, fibrin clot formation	3	5.55556	5.84e-05	FGB, FGA, FGG	54	4	16792	233.222	0.049771	0.00509924	0.0048656
GOTERM_BP_DIRECT	GO:0045907~positive regulation of vasoconstriction	4	7.40741	0.000138	FGB, FGA, FGG, AKT1	54	32	16792	38.8704	0.113654	0.0109547	0.0104528
GOTERM_BP_DIRECT	GO:0048013~ephrin receptor signaling pathway	5	9.25926	0.000155	APH1A, NCSTN, APH1B, ROCK1, MMP9	54	86	16792	18.0792	0.126762	0.0112818	0.0107649
GOTERM_BP_DIRECT	GO:0045822~negative regulation of heart contraction	3	5.55556	0.000203	ATP1A2, ATP1A1, IL2	54	7	16792	133.27	0.162734	0.0136455	0.0130203
GOTERM_BP_DIRECT	GO:0090277~positive regulation of peptide hormone secretion	3	5.55556	0.00027	FGB, FGA, FGG	54	8	16792	116.611	0.210493	0.0157363	0.0150153
GOTERM_BP_DIRECT	GO:0071420~cellular response to histamine	3	5.55556	0.00027	GABRB3, GABRA1, GABRG2	54	8	16792	116.611	0.210493	0.0157363	0.0150153
GOTERM_BP_DIRECT	GO:0002576~platelet degranulation	5	9.25926	0.00031	FGB, FGA, ALB, FGG, VEGFA	54	103	16792	15.0953	0.237602	0.0169333	0.0161575
GOTERM_BP_DIRECT	GO:0031639~plasminogen activation	3	5.55556	0.000347	FGB, FGA, FGG	54	9	16792	103.654	0.261601	0.017816	0.0169997
GOTERM_BP_DIRECT	GO:0008542~visual learning	4	7.40741	0.000384	ATP1A3, ATP1A2, DRD1, DRD2	54	45	16792	27.6412	0.284911	0.0186056	0.0177531
GOTERM_BP_DIRECT	GO:0071383~cellular response to steroid hormone stimulus	3	5.55556	0.000433	ATP1A3, ATP1A2, ATP1A1	54	10	16792	93.2889	0.315001	0.0188912	0.0180256
GOTERM_BP_DIRECT	GO:0036376~sodium ion export from cell	3	5.55556	0.000433	ATP1A3, ATP1A2, ATP1A1	54	10	16792	93.2889	0.315001	0.0188912	0.0180256
GOTERM_BP_DIRECT	GO:0030168~platelet activation	5	9.25926	0.000472	FGB, FGA, FGG, AKT1, ADRA2B	54	115	16792	13.5201	0.338045	0.0196185	0.0187196
GOTERM_BP_DIRECT	GO:0030007~cellular potassium ion homeostasis	3	5.55556	0.000632	ATP1A3, ATP1A2, ATP1A1	54	12	16792	77.7407	0.424612	0.0250865	0.0239371
GOTERM_BP_DIRECT	GO:0010248~establishment or maintenance of transmembrane electrochemical gradient	3	5.55556	0.000746	ATP1A3, ATP1A2, ATP1A1	54	13	16792	71.7607	0.478956	0.0260373	0.0248443
GOTERM_BP_DIRECT	GO:0051258~protein polymerization	3	5.55556	0.000746	FGB, FGA, FGG	54	13	16792	71.7607	0.478956	0.0260373	0.0248443
GOTERM_BP_DIRECT	GO:0086064~cell communication by electrical coupling involved in cardiac conduction	3	5.55556	0.000746	ATP1A3, ATP1A2, ATP1A1	54	13	16792	71.7607	0.478956	0.0260373	0.0248443
GOTERM_BP_DIRECT	GO:0007220~Notch receptor processing	3	5.55556	0.00114018	APH1A, NCSTN, APH1B	54	16	16792	58.3056	0.631047	0.0382837	0.0365296
GOTERM_BP_DIRECT	GO:0043623~cellular protein complex assembly	3	5.55556	0.00144787	FGB, FGA, FGG	54	18	16792	51.8272	0.718142	0.0451424	0.043074
GOTERM_BP_DIRECT	GO:0031293~membrane protein intracellular domain proteolysis	3	5.55556	0.00144787	APH1A, NCSTN, APH1B	54	18	16792	51.8272	0.718142	0.0451424	0.043074
GOTERM_BP_DIRECT	GO:0006883~cellular sodium ion homeostasis	3	5.55556	0.00161494	ATP1A3, ATP1A2, ATP1A1	54	19	16792	49.0994	0.75649	0.0486152	0.0463877
GOTERM_BP_DIRECT	GO:0042730~fibrinolysis	3	5.55556	0.00197526	FGB, FGA, FGG	54	21	16792	44.4233	0.822376	0.0556259	0.0530772
GOTERM_BP_DIRECT	GO:0045921~positive regulation of exocytosis	3	5.55556	0.00197526	FGB, FGA, FGG	54	21	16792	44.4233	0.822376	0.0556259	0.0530772
GOTERM_BP_DIRECT	GO:0043252~sodium-independent organic anion transport	3	5.55556	0.00237013	SLCO1B1, ALB, SLCO1B3	54	23	16792	40.5604	0.874312	0.0627007	0.0598279
GOTERM_BP_DIRECT	GO:0000083~regulation of transcription involved in G1/S transition of mitotic cell cycle	3	5.55556	0.00237013	DHFR, POLA1, CDK1	54	23	16792	40.5604	0.874312	0.0627007	0.0598279
GOTERM_BP_DIRECT	GO:0007160~cell-matrix adhesion	4	7.40741	0.00287393	FGB, FGA, FGG, HPSE	54	90	16792	13.8206	0.919172	0.0737924	0.0704113
GOTERM_BP_DIRECT	GO:0007165~signal transduction	11	20.3704	0.00305111	GABRB3, FGB, GABRQ, FGA, GABRP, HSP90AA1, ROCK1, GABRA6, GABRA5, FGG, AKT1	54	1161	16792	2.94625	0.930799	0.0761033	0.0726163
GOTERM_BP_DIRECT	GO:0015721~bile acid and bile salt transport	3	5.55556	0.00326178	SLCO1B1, ALB, SLCO1B3	54	27	16792	34.5514	0.94247	0.0765099	0.0730043
GOTERM_BP_DIRECT	GO:0030198~extracellular matrix organization	5	9.25926	0.00337325	FGB, FGA, FGG, HPSE, TNF	54	196	16792	7.93273	0.947828	0.0765099	0.0730043
GOTERM_BP_DIRECT	GO:0051482~positive regulation of cytosolic calcium ion concentration involved in phospholipase C-activating G-protein coupled signaling pathway	3	5.55556	0.00350561	HTR2C, DRD1, DRD2	54	28	16792	33.3175	0.953546	0.0765099	0.0730043
GOTERM_BP_DIRECT	GO:2000352~negative regulation of endothelial cell apoptotic process	3	5.55556	0.00350561	FGB, FGA, FGG	54	28	16792	33.3175	0.953546	0.0765099	0.0730043
GOTERM_BP_DIRECT	GO:0010107~potassium ion import	3	5.55556	0.00350561	ATP1A3, ATP1A2, ATP1A1	54	28	16792	33.3175	0.953546	0.0765099	0.0730043
GOTERM_BP_DIRECT	GO:0001662~behavioral fear response	3	5.55556	0.0037577	GABRA5, HTR2C, DRD1	54	29	16792	32.1686	0.962762	0.0800115	0.0763454
GOTERM_BP_DIRECT	GO:0001975~response to amphetamine	3	5.55556	0.00428646	CNR2, DRD1, DRD2	54	31	16792	30.0932	0.976586	0.087025	0.0830376
GOTERM_BP_DIRECT	GO:0007628~adult walking behavior	3	5.55556	0.00428646	DRD1, DRD2, SCN1A	54	31	16792	30.0932	0.976586	0.087025	0.0830376
GOTERM_BP_DIRECT	GO:1900026~positive regulation of substrate adhesion-dependent cell spreading	3	5.55556	0.00456302	FGB, FGA, FGG	54	32	16792	29.1528	0.981633	0.0885226	0.0844665
GOTERM_BP_DIRECT	GO:0015991~ATP hydrolysis coupled proton transport	3	5.55556	0.00456302	ATP1A3, ATP1A2, ATP1A1	54	32	16792	29.1528	0.981633	0.0885226	0.0844665
GOTERM_BP_DIRECT	GO:1902042~negative regulation of extrinsic apoptotic signaling pathway via death domain receptors	3	5.55556	0.00484763	FGB, FGA, FGG	54	33	16792	28.2694	0.985695	0.0919996	0.0877843
GOTERM_BP_DIRECT	GO:0050714~positive regulation of protein secretion	3	5.55556	0.00574928	FGB, FGA, FGG	54	36	16792	25.9136	0.993522	0.10679	0.101897
GOTERM_BP_DIRECT	GO:0070527~platelet aggregation	3	5.55556	0.0074083	FGB, FGA, FGG	54	41	16792	22.7534	0.998495	0.131209	0.125197
GOTERM_BP_DIRECT	GO:0001934~positive regulation of protein phosphorylation	4	7.40741	0.00751482	AKT1, TNF, MMP9, VEGFA	54	127	16792	9.79411	0.99863	0.131209	0.125197
GOTERM_BP_DIRECT	GO:0006811~ion transport	4	7.40741	0.00751482	SLCO1B1, GABRP, GABRA1, SLCO1B3	54	127	16792	9.79411	0.99863	0.131209	0.125197
GOTERM_BP_DIRECT	GO:0045429~positive regulation of nitric oxide biosynthetic process	3	5.55556	0.00812543	HSP90AA1, AKT1, TNF	54	43	16792	21.6951	0.9992	0.139088	0.132715
GOTERM_BP_DIRECT	GO:0060048~cardiac muscle contraction	3	5.55556	0.00887255	ATP1A3, ATP1A2, ATP1A1	54	45	16792	20.7309	0.999586	0.148957	0.142131
GOTERM_BP_DIRECT	GO:0007187~G-protein coupled receptor signaling pathway, coupled to cyclic nucleotide second messenger	3	5.55556	0.00925724	HTR6, CNR2, DRD1	54	46	16792	20.2802	0.999705	0.152482	0.145496
GOTERM_BP_DIRECT	GO:0043152~induction of bacterial agglutination	2	3.7037	0.0125665	FGB, FGA	54	4	16792	155.481	0.999984	0.195903	0.186927
GOTERM_BP_DIRECT	GO:1903347~negative regulation of bicellular tight junction assembly	2	3.7037	0.0125665	ROCK1, TNF	54	4	16792	155.481	0.999984	0.195903	0.186927
GOTERM_BP_DIRECT	GO:0071677~positive regulation of mononuclear cell migration	2	3.7037	0.0125665	LGALS3, TNF	54	4	16792	155.481	0.999984	0.195903	0.186927
GOTERM_BP_DIRECT	GO:1903779~regulation of cardiac conduction	3	5.55556	0.0135005	ATP1A3, ATP1A2, ATP1A1	54	56	16792	16.6587	0.999993	0.206771	0.197297
GOTERM_BP_DIRECT	GO:0043066~negative regulation of apoptotic process	6	11.1111	0.014106	ALB, CDK1, AKT1, MMP9, IL2, VEGFA	54	455	16792	4.10061	0.999996	0.21232	0.202591
GOTERM_BP_DIRECT	GO:0051592~response to calcium ion	3	5.55556	0.0144332	FGB, FGA, FGG	54	58	16792	16.0843	0.999997	0.213562	0.203777
GOTERM_BP_DIRECT	GO:0043065~positive regulation of apoptotic process	5	9.25926	0.0147244	APH1A, NCSTN, APH1B, AKT1, TNF	54	300	16792	5.18272	0.999998	0.214241	0.204424
GOTERM_BP_DIRECT	GO:0035509~negative regulation of myosin-light-chain-phosphatase activity	2	3.7037	0.0156839	ROCK1, TNF	54	5	16792	124.385	0.999999	0.217334	0.207376
GOTERM_BP_DIRECT	GO:0051584~regulation of dopamine uptake involved in synaptic transmission	2	3.7037	0.0156839	DRD1, DRD2	54	5	16792	124.385	0.999999	0.217334	0.207376
GOTERM_BP_DIRECT	GO:0099565~chemical synaptic transmission, postsynaptic	2	3.7037	0.0156839	AKT1, DRD2	54	5	16792	124.385	0.999999	0.217334	0.207376
GOTERM_BP_DIRECT	GO:0051798~positive regulation of hair follicle development	2	3.7037	0.0187916	HPSE, TNF	54	6	16792	103.654	1	0.252385	0.240821
GOTERM_BP_DIRECT	GO:0021853~cerebral cortex GABAergic interneuron migration	2	3.7037	0.0187916	DRD1, DRD2	54	6	16792	103.654	1	0.252385	0.240821
GOTERM_BP_DIRECT	GO:0030855~epithelial cell differentiation	3	5.55556	0.0205864	LGALS3, CDK1, VEGFA	54	70	16792	13.327	1	0.258238	0.246406
GOTERM_BP_DIRECT	GO:0033138~positive regulation of peptidyl-serine phosphorylation	3	5.55556	0.0205864	AKT1, TNF, VEGFA	54	70	16792	13.327	1	0.258238	0.246406
GOTERM_BP_DIRECT	GO:0071260~cellular response to mechanical stimulus	3	5.55556	0.0211408	AKT1, ATP1A2, ATP1A1	54	71	16792	13.1393	1	0.258238	0.246406
GOTERM_BP_DIRECT	GO:0048010~vascular endothelial growth factor receptor signaling pathway	3	5.55556	0.0217015	HSP90AA1, ROCK1, VEGFA	54	72	16792	12.9568	1	0.258238	0.246406
GOTERM_BP_DIRECT	GO:0016485~protein processing	3	5.55556	0.0217015	APH1A, NCSTN, APH1B	54	72	16792	12.9568	1	0.258238	0.246406
GOTERM_BP_DIRECT	GO:0060119~inner ear receptor cell development	2	3.7037	0.0218896	GABRB3, GABRA5	54	7	16792	88.8466	1	0.258238	0.246406
GOTERM_BP_DIRECT	GO:1903140~regulation of establishment of endothelial barrier	2	3.7037	0.0218896	ROCK1, TNF	54	7	16792	88.8466	1	0.258238	0.246406
GOTERM_BP_DIRECT	GO:0030432~peristalsis	2	3.7037	0.0218896	DRD1, DRD2	54	7	16792	88.8466	1	0.258238	0.246406
GOTERM_BP_DIRECT	GO:0051932~synaptic transmission, GABAergic	2	3.7037	0.0218896	GABRA1, GABRG2	54	7	16792	88.8466	1	0.258238	0.246406
GOTERM_BP_DIRECT	GO:0010888~negative regulation of lipid storage	2	3.7037	0.0249781	TNF, PTPN2	54	8	16792	77.7407	1	0.285632	0.272545
GOTERM_BP_DIRECT	GO:0042987~amyloid precursor protein catabolic process	2	3.7037	0.0249781	APH1A, NCSTN	54	8	16792	77.7407	1	0.285632	0.272545
GOTERM_BP_DIRECT	GO:0008286~insulin receptor signaling pathway	3	5.55556	0.0251932	PTPRA, AKT1, PTPN2	54	78	16792	11.9601	1	0.285632	0.272545
GOTERM_BP_DIRECT	GO:0050728~negative regulation of inflammatory response	3	5.55556	0.0257961	CNR2, IL2, PTPN2	54	79	16792	11.8087	1	0.288718	0.275489
GOTERM_BP_DIRECT	GO:0043085~positive regulation of catalytic activity	3	5.55556	0.0270194	APH1A, NCSTN, APH1B	54	81	16792	11.5171	1	0.298582	0.284901
GOTERM_BP_DIRECT	GO:0009651~response to salt stress	2	3.7037	0.028057	HSP90AA1, TNF	54	9	16792	69.1029	1	0.298704	0.285018
GOTERM_BP_DIRECT	GO:1990573~potassium ion import across plasma membrane	2	3.7037	0.028057	ATP1A2, ATP1A1	54	9	16792	69.1029	1	0.298704	0.285018
GOTERM_BP_DIRECT	GO:0086009~membrane repolarization	2	3.7037	0.028057	ATP1A2, ATP1A1	54	9	16792	69.1029	1	0.298704	0.285018
GOTERM_BP_DIRECT	GO:0051481~negative regulation of cytosolic calcium ion concentration	2	3.7037	0.0311263	ATP1A2, DRD2	54	10	16792	62.1926	1	0.319686	0.305038
GOTERM_BP_DIRECT	GO:0033160~positive regulation of protein import into nucleus, translocation	2	3.7037	0.0311263	HSP90AA1, CDK1	54	10	16792	62.1926	1	0.319686	0.305038
GOTERM_BP_DIRECT	GO:0060158~phospholipase C-activating dopamine receptor signaling pathway	2	3.7037	0.0311263	DRD1, DRD2	54	10	16792	62.1926	1	0.319686	0.305038
GOTERM_BP_DIRECT	GO:0042417~dopamine metabolic process	2	3.7037	0.0341862	DRD1, DRD2	54	11	16792	56.5387	1	0.343041	0.327323
GOTERM_BP_DIRECT	GO:0021756~striatum development	2	3.7037	0.0341862	DRD1, DRD2	54	11	16792	56.5387	1	0.343041	0.327323
GOTERM_BP_DIRECT	GO:0086004~regulation of cardiac muscle cell contraction	2	3.7037	0.0372365	ATP1A2, ATP1A1	54	12	16792	51.8272	1	0.361194	0.344645
GOTERM_BP_DIRECT	GO:0055119~relaxation of cardiac muscle	2	3.7037	0.0372365	ATP1A2, ATP1A1	54	12	16792	51.8272	1	0.361194	0.344645
GOTERM_BP_DIRECT	GO:0015711~organic anion transport	2	3.7037	0.0372365	SLCO1B1, SLCO1B3	54	12	16792	51.8272	1	0.361194	0.344645
GOTERM_BP_DIRECT	GO:0016310~phosphorylation	3	5.55556	0.0397491	AKT1, TOP1, NT5C2	54	100	16792	9.32889	1	0.366273	0.349491
GOTERM_BP_DIRECT	GO:0007268~chemical synaptic transmission	4	7.40741	0.0400395	HTR6, GABRA5, HTR2C, GRIK1	54	240	16792	5.18272	1	0.366273	0.349491
GOTERM_BP_DIRECT	GO:0007210~serotonin receptor signaling pathway	2	3.7037	0.0402775	HTR6, HTR2C	54	13	16792	47.8405	1	0.366273	0.349491
GOTERM_BP_DIRECT	GO:0001963~synaptic transmission, dopaminergic	2	3.7037	0.0402775	DRD1, DRD2	54	13	16792	47.8405	1	0.366273	0.349491
GOTERM_BP_DIRECT	GO:0050901~leukocyte tethering or rolling	2	3.7037	0.0402775	ROCK1, TNF	54	13	16792	47.8405	1	0.366273	0.349491
GOTERM_BP_DIRECT	GO:0060134~prepulse inhibition	2	3.7037	0.0402775	DRD1, DRD2	54	13	16792	47.8405	1	0.366273	0.349491
GOTERM_BP_DIRECT	GO:0000082~G1/S transition of mitotic cell cycle	3	5.55556	0.0411994	DHFR, POLA1, CDK1	54	102	16792	9.14597	1	0.370794	0.353805
GOTERM_BP_DIRECT	GO:0048148~behavioral response to cocaine	2	3.7037	0.0433089	DRD1, DRD2	54	14	16792	44.4233	1	0.378986	0.361621
GOTERM_BP_DIRECT	GO:0007625~grooming behavior	2	3.7037	0.0433089	DRD1, DRD2	54	14	16792	44.4233	1	0.378986	0.361621
GOTERM_BP_DIRECT	GO:0045471~response to ethanol	3	5.55556	0.0434119	POLB, CDK1, IL2	54	105	16792	8.88466	1	0.378986	0.361621
GOTERM_BP_DIRECT	GO:0000187~activation of MAPK activity	3	5.55556	0.0449112	CDK1, TNF, ADRA2B	54	107	16792	8.71859	1	0.388193	0.370406
GOTERM_BP_DIRECT	GO:0086002~cardiac muscle cell action potential involved in contraction	2	3.7037	0.0493437	ATP1A1, SCN1A	54	16	16792	38.8704	1	0.41332	0.394382
GOTERM_BP_DIRECT	GO:0006940~regulation of smooth muscle contraction	2	3.7037	0.0493437	ATP1A2, ADRA2B	54	16	16792	38.8704	1	0.41332	0.394382
GOTERM_BP_DIRECT	GO:0008206~bile acid metabolic process	2	3.7037	0.0493437	SLCO1B1, SLCO1B3	54	16	16792	38.8704	1	0.41332	0.394382
GOTERM_BP_DIRECT	GO:0010628~positive regulation of gene expression	4	7.40741	0.049712	DNMT1, CDK1, TNF, VEGFA	54	262	16792	4.74753	1	0.41332	0.394382
KEGG_PATHWAY	hsa04080:Neuroactive ligand-receptor interaction	16	29.6296	1.35e-10	GABRB3, GABRQ, GABRP, GABRA1, GABRA6, GABRA5, GABRA4, HTR2C, GRIK1, GABRG3, ADRA2B, GABRG2, HTR6, CNR2, DRD1, DRD2	47	277	6879	8.45411	2.1e-08	1.08e-08	1.02e-08
KEGG_PATHWAY	hsa05033:Nicotine addiction	9	16.6667	1.38e-10	GABRB3, GABRQ, GABRP, GABRA1, GABRA6, GABRA5, GABRA4, GABRG3, GABRG2	47	40	6879	32.9314	2.14e-08	1.08e-08	1.02e-08
KEGG_PATHWAY	hsa05032:Morphine addiction	10	18.5185	6.12e-09	GABRB3, GABRQ, GABRP, GABRA1, GABRA6, GABRA5, GABRA4, DRD1, GABRG3, GABRG2	47	91	6879	16.0837	9.49e-07	3.18e-07	3e-07
KEGG_PATHWAY	hsa04727:GABAergic synapse	9	16.6667	6.93e-08	GABRB3, GABRQ, GABRP, GABRA1, GABRA6, GABRA5, GABRA4, GABRG3, GABRG2	47	85	6879	15.4971	1.07e-05	2.7e-06	2.55e-06
KEGG_PATHWAY	hsa04723:Retrograde endocannabinoid signaling	9	16.6667	2.69e-07	GABRB3, GABRQ, GABRP, GABRA1, GABRA6, GABRA5, GABRA4, GABRG3, GABRG2	47	101	6879	13.0421	4.17e-05	8.39e-06	7.9e-06
KEGG_PATHWAY	hsa04976:Bile secretion	7	12.963	5.58e-06	SLCO1B1, ABCB1, CA2, SLCO1B3, ATP1A3, ATP1A2, ATP1A1	47	69	6879	14.8483	0.000864	0.000145	0.000137
KEGG_PATHWAY	hsa04024:cAMP signaling pathway	8	14.8148	0.000304	HTR6, ROCK1, ATP1A3, AKT1, ATP1A2, DRD1, ATP1A1, DRD2	47	198	6879	5.9136	0.0460075	0.00677088	0.00638025
KEGG_PATHWAY	hsa04964:Proximal tubule bicarbonate reclamation	4	7.40741	0.000451	CA2, ATP1A3, ATP1A2, ATP1A1	47	23	6879	25.4542	0.0675807	0.00880102	0.00829327
KEGG_PATHWAY	hsa04973:Carbohydrate digestion and absorption	4	7.40741	0.00267707	ATP1A3, AKT1, ATP1A2, ATP1A1	47	42	6879	13.9392	0.339992	0.0464026	0.0437255
KEGG_PATHWAY	hsa04022:cGMP-PKG signaling pathway	6	11.1111	0.00384714	ROCK1, ATP1A3, AKT1, ATP1A2, ATP1A1, ADRA2B	47	158	6879	5.55804	0.449791	0.0600154	0.056553
KEGG_PATHWAY	hsa05205:Proteoglycans in cancer	6	11.1111	0.0102939	ROCK1, AKT1, HPSE, TNF, MMP9, VEGFA	47	200	6879	4.39085	0.798874	0.139954	0.13188
KEGG_PATHWAY	hsa04611:Platelet activation	5	9.25926	0.0107657	FGB, FGA, ROCK1, FGG, AKT1	47	130	6879	5.6293	0.813202	0.139954	0.13188
KEGG_PATHWAY	hsa04971:Gastric acid secretion	4	7.40741	0.0125577	CA2, ATP1A3, ATP1A2, ATP1A1	47	73	6879	8.01982	0.858969	0.150693	0.141999
KEGG_PATHWAY	hsa04540:Gap junction	4	7.40741	0.0206721	CDK1, HTR2C, DRD1, DRD2	47	88	6879	6.6528	0.960748	0.230346	0.217057
KEGG_PATHWAY	hsa04972:Pancreatic secretion	4	7.40741	0.0238882	CA2, ATP1A3, ATP1A2, ATP1A1	47	93	6879	6.29513	0.976426	0.248437	0.234104
KEGG_PATHWAY	hsa04960:Aldosterone-regulated sodium reabsorption	3	5.55556	0.027711	ATP1A3, ATP1A2, ATP1A1	47	39	6879	11.2586	0.987168	0.270183	0.254595
KEGG_PATHWAY	hsa04978:Mineral absorption	3	5.55556	0.034642	ATP1A3, ATP1A2, ATP1A1	47	44	6879	9.97921	0.995766	0.305173	0.287567
KEGG_PATHWAY	hsa04961:Endocrine and other factor-regulated calcium reabsorption	3	5.55556	0.0361015	ATP1A3, ATP1A2, ATP1A1	47	45	6879	9.75745	0.996651	0.305173	0.287567
KEGG_PATHWAY	hsa04726:Serotonergic synapse	4	7.40741	0.0375896	GABRB3, HTR6, CYP2D6, HTR2C	47	111	6879	5.2743	0.997365	0.305173	0.287567
KEGG_PATHWAY	hsa04330:Notch signaling pathway	3	5.55556	0.0406199	APH1A, NCSTN, APH1B	47	48	6879	9.14761	0.998384	0.305173	0.287567
KEGG_PATHWAY	hsa04919:Thyroid hormone signaling pathway	4	7.40741	0.041081	ATP1A3, AKT1, ATP1A2, ATP1A1	47	115	6879	5.09084	0.9985	0.305173	0.287567
