# Supplementary material for: Integrating network pharmacology and experimental validation to explore the pharmacological mechanism of Astragaloside IV in alleviating urotensin II-mediated renal tubular epithelial cell injury
Source: PLoS One. 2024 Dec 20;19(12):e0310210. doi: 10.1371/journal.pone.0310210 (PMC11661590; doi:10.1371/journal.pone.0310210)
Supplement: S2 Table — (XLSX) [file pone.0310210.s003.xlsx]

## Sheet: Sheet1
S2 Table.Protein-Protein Interaction (PPI) network relationships.
#node1	node2	node1_string_internal_id	node2_string_internal_id	node1_external_id	node2_external_id	neighborhood_on_chromosome	gene_fusion	phylogenetic_cooccurrence	homology	coexpression	experimentally_determined_interaction	database_annotated	automated_textmining	combined_score
FGG	FGB	1851932	1848806	9606.ENSP00000336829	9606.ENSP00000306099	0	0	0	0.82	0.953	0.992	0.9	0.907	0.999
FGG	FGA	1851932	1848835	9606.ENSP00000336829	9606.ENSP00000306361	0	0	0	0.784	0.953	0.992	0.9	0.865	0.999
APH1A	NCSTN	1854952	1847505	9606.ENSP00000358105	9606.ENSP00000294785	0	0	0	0	0.07	0.784	0.9	0.984	0.999
FGA	FGB	1848835	1848806	9606.ENSP00000306361	9606.ENSP00000306099	0	0	0	0.767	0.916	0.995	0.9	0.918	0.999
NCSTN	APH1B	1847505	1845014	9606.ENSP00000294785	9606.ENSP00000261879	0	0	0	0	0.07	0.784	0.9	0.889	0.997
HSP90AA1	AKT1	1851814	1846136	9606.ENSP00000335153	9606.ENSP00000270202	0	0	0	0	0.053	0.734	0.9	0.879	0.996
VEGFA	ALB	1855611	1847637	9606.ENSP00000361125	9606.ENSP00000295897	0	0	0	0	0	0	0.9	0.91	0.99
CDK1	HSP90AA1	1858283	1851814	9606.ENSP00000378699	9606.ENSP00000335153	0	0	0	0	0.054	0.766	0.9	0.511	0.987
VEGFA	HSP90AA1	1855611	1851814	9606.ENSP00000361125	9606.ENSP00000335153	0	0	0	0	0	0.36	0.9	0.78	0.984
AKT1	IL2	1846136	1843096	9606.ENSP00000270202	9606.ENSP00000226730	0	0	0	0	0	0	0.9	0.798	0.978
ALB	SLCO1B1	1847637	1844479	9606.ENSP00000295897	9606.ENSP00000256958	0	0	0	0	0.259	0	0.9	0.615	0.969
FGG	ALB	1851932	1847637	9606.ENSP00000336829	9606.ENSP00000295897	0	0	0	0	0.508	0	0.9	0.401	0.967
TNF	IL2	1860103	1843096	9606.ENSP00000398698	9606.ENSP00000226730	0	0	0	0	0.042	0	0	0.964	0.965
VEGFA	AKT1	1855611	1846136	9606.ENSP00000361125	9606.ENSP00000270202	0	0	0	0	0	0.344	0	0.943	0.961
FGB	ALB	1848806	1847637	9606.ENSP00000306099	9606.ENSP00000295897	0	0	0	0	0.465	0	0.9	0.326	0.96
FGA	ALB	1848835	1847637	9606.ENSP00000306361	9606.ENSP00000295897	0	0	0	0	0.251	0.046	0.9	0.365	0.948
GABRG2	GABRA1	1860865	1842192	9606.ENSP00000410732	9606.ENSP00000023897	0	0	0	0.909	0.311	0.145	0.9	0.818	0.94
HSP90AA1	IL2	1851814	1843096	9606.ENSP00000335153	9606.ENSP00000226730	0	0	0	0	0	0	0.9	0.408	0.938
ROCK1	VEGFA	1858760	1855611	9606.ENSP00000382697	9606.ENSP00000361125	0	0	0	0	0	0	0.9	0.341	0.931
ALB	SLCO1B3	1847637	1844861	9606.ENSP00000295897	9606.ENSP00000261196	0	0	0	0	0.064	0	0.9	0.29	0.927
GABRA5	GABRB3	1851869	1848038	9606.ENSP00000335592	9606.ENSP00000299267	0	0	0	0.852	0.102	0.119	0.9	0.862	0.924
GABRG2	GABRB3	1860865	1848038	9606.ENSP00000410732	9606.ENSP00000299267	0	0	0	0.851	0.072	0.11	0.9	0.715	0.919
GABRB3	GABRA4	1848038	1845523	9606.ENSP00000299267	9606.ENSP00000264318	0	0	0	0.858	0.054	0.144	0.9	0.64	0.919
GABRG2	GABRA5	1860865	1851869	9606.ENSP00000410732	9606.ENSP00000335592	0	0	0	0.9	0.101	0.119	0.9	0.573	0.918
GABRQ	GABRA1	1855216	1842192	9606.ENSP00000359329	9606.ENSP00000023897	0	0	0	0.822	0.053	0.104	0.9	0.644	0.918
GABRB3	GABRA1	1848038	1842192	9606.ENSP00000299267	9606.ENSP00000023897	0	0	0	0.859	0.054	0.119	0.9	0.677	0.917
GABRG3	GABRB3	1851410	1848038	9606.ENSP00000331912	9606.ENSP00000299267	0	0	0	0.859	0.054	0.104	0.9	0.783	0.917
TNF	VEGFA	1860103	1855611	9606.ENSP00000398698	9606.ENSP00000361125	0	0	0	0	0	0	0	0.917	0.917
GABRB3	GABRA6	1848038	1846394	9606.ENSP00000299267	9606.ENSP00000274545	0	0	0	0.863	0.053	0.119	0.9	0.57	0.916
GABRQ	GABRA4	1855216	1845523	9606.ENSP00000359329	9606.ENSP00000264318	0	0	0	0.778	0.053	0.104	0.9	0.371	0.914
GABRG2	GABRA6	1860865	1846394	9606.ENSP00000410732	9606.ENSP00000274545	0	0	0	0.928	0.059	0.113	0.9	0.732	0.913
VEGFA	FGB	1855611	1848806	9606.ENSP00000361125	9606.ENSP00000306099	0	0	0	0	0	0	0.9	0.158	0.912
GABRQ	GABRA6	1855216	1846394	9606.ENSP00000359329	9606.ENSP00000274545	0	0	0	0.834	0.053	0.104	0.9	0.353	0.912
GABRG2	GABRA4	1860865	1845523	9606.ENSP00000410732	9606.ENSP00000264318	0	0	0	0.895	0.059	0.113	0.9	0.415	0.912
GABRQ	GABRG3	1855216	1851410	9606.ENSP00000359329	9606.ENSP00000331912	0	0	0	0.829	0.053	0.104	0.9	0.305	0.912
VEGFA	FGG	1855611	1851932	9606.ENSP00000361125	9606.ENSP00000336829	0	0	0	0	0	0	0.9	0.147	0.911
GABRQ	GABRA5	1855216	1851869	9606.ENSP00000359329	9606.ENSP00000335592	0	0	0	0.816	0.053	0.104	0.9	0.25	0.911
TNF	AKT1	1860103	1846136	9606.ENSP00000398698	9606.ENSP00000270202	0	0	0	0	0	0.085	0	0.907	0.911
GABRG2	GABRQ	1860865	1855216	9606.ENSP00000410732	9606.ENSP00000359329	0	0	0	0.775	0.053	0.104	0.9	0.21	0.911
ROCK1	HSP90AA1	1858760	1851814	9606.ENSP00000382697	9606.ENSP00000335153	0	0	0	0	0.047	0	0.9	0.143	0.911
CNR2	DRD2	1856124	1854237	9606.ENSP00000363596	9606.ENSP00000354859	0	0	0	0	0	0	0.9	0.136	0.91
GABRA5	GABRG3	1851869	1851410	9606.ENSP00000335592	9606.ENSP00000331912	0	0	0	0.904	0.051	0	0.9	0.869	0.909
GABRA5	GABRA1	1851869	1842192	9606.ENSP00000335592	9606.ENSP00000023897	0	0	0	0.976	0.116	0	0.9	0.576	0.909
GABRG3	GABRA1	1851410	1842192	9606.ENSP00000331912	9606.ENSP00000023897	0	0	0	0.912	0.053	0	0.9	0.621	0.906
VEGFA	FGA	1855611	1848835	9606.ENSP00000361125	9606.ENSP00000306361	0	0	0	0	0	0	0.9	0.09	0.905
ADRA2B	DRD2	1859258	1854237	9606.ENSP00000387281	9606.ENSP00000354859	0	0	0	0.81	0.059	0	0.9	0.206	0.905
GABRQ	GABRB3	1855216	1848038	9606.ENSP00000359329	9606.ENSP00000299267	0	0	0	0.911	0.049	0	0.9	0.527	0.905
DRD1	HTR6	1850948	1847186	9606.ENSP00000327652	9606.ENSP00000289753	0	0	0	0.809	0.042	0	0.9	0.313	0.905
GABRG3	GABRA4	1851410	1845523	9606.ENSP00000331912	9606.ENSP00000264318	0	0	0	0.914	0.053	0	0.9	0.481	0.905
GABRA6	GABRA1	1846394	1842192	9606.ENSP00000274545	9606.ENSP00000023897	0	0	0	0.963	0.049	0	0.9	0.759	0.903
GABRG3	GABRA6	1851410	1846394	9606.ENSP00000331912	9606.ENSP00000274545	0	0	0	0.928	0.047	0	0.9	0.44	0.903
GABRA5	GABRA6	1851869	1846394	9606.ENSP00000335592	9606.ENSP00000274545	0	0	0	0.964	0	0	0.9	0.526	0.901
ADRA2B	CNR2	1859258	1856124	9606.ENSP00000387281	9606.ENSP00000363596	0	0	0	0	0	0	0.9	0	0.9
ALB	IL2	1847637	1843096	9606.ENSP00000295897	9606.ENSP00000226730	0	0	0	0	0	0	0	0.831	0.831
ALB	AKT1	1847637	1846136	9606.ENSP00000295897	9606.ENSP00000270202	0	0	0	0	0	0	0	0.824	0.824
TNF	ALB	1860103	1847637	9606.ENSP00000398698	9606.ENSP00000295897	0	0	0	0	0	0	0	0.824	0.824
VEGFA	IL2	1855611	1843096	9606.ENSP00000361125	9606.ENSP00000226730	0	0	0	0	0	0	0	0.82	0.82
ATP1A2	ATP1A3	1854129	1848401	9606.ENSP00000354490	9606.ENSP00000302397	0	0	0.527	0.988	0.054	0	0.8	0.76	0.805
APH1A	APH1B	1854952	1845014	9606.ENSP00000358105	9606.ENSP00000261879	0	0	0	0.963	0	0	0.8	0.758	0.805
ATP1A2	ATP1A1	1854129	1847591	9606.ENSP00000354490	9606.ENSP00000295598	0	0	0.527	0.988	0.052	0	0.8	0.76	0.805
ATP1A3	ATP1A1	1848401	1847591	9606.ENSP00000302397	9606.ENSP00000295598	0	0	0.527	0.988	0	0	0.8	0.731	0.802
HSP90AA1	ABCB1	1851814	1845794	9606.ENSP00000335153	9606.ENSP00000265724	0	0	0	0	0.055	0.549	0	0.528	0.781
DNMT1	AKT1	1853859	1846136	9606.ENSP00000352516	9606.ENSP00000270202	0	0	0	0	0.042	0.411	0	0.64	0.779
ATP1A2	SCN1A	1854129	1848547	9606.ENSP00000354490	9606.ENSP00000303540	0.063	0	0	0	0.05	0.103	0	0.73	0.756
CDK1	POLA1	1858283	1856974	9606.ENSP00000378699	9606.ENSP00000368349	0	0	0	0	0.216	0.398	0	0.512	0.75
GABRG2	SCN1A	1860865	1848547	9606.ENSP00000410732	9606.ENSP00000303540	0	0	0	0	0.052	0	0	0.738	0.741
ABCB1	SLCO1B1	1845794	1844479	9606.ENSP00000265724	9606.ENSP00000256958	0	0	0	0	0.055	0	0	0.72	0.724
LGALS4	ALB	1848369	1847637	9606.ENSP00000302100	9606.ENSP00000295897	0	0	0	0	0	0	0	0.705	0.705
ALB	CA2	1847637	1846958	9606.ENSP00000295897	9606.ENSP00000285379	0	0	0	0	0.051	0	0	0.702	0.705
DHFR	ALB	1859928	1847637	9606.ENSP00000396308	9606.ENSP00000295897	0	0	0	0	0	0	0	0.687	0.687
POLA1	ALB	1856974	1847637	9606.ENSP00000368349	9606.ENSP00000295897	0	0	0	0	0	0	0	0.685	0.685
DHFR	POLA1	1859928	1856974	9606.ENSP00000396308	9606.ENSP00000368349	0	0	0	0	0.338	0	0	0.536	0.68
CYP2D6	ABCB1	1854039	1845794	9606.ENSP00000353820	9606.ENSP00000265724	0	0	0	0	0.053	0.044	0	0.647	0.653
ABCB1	SLCO1B3	1845794	1844861	9606.ENSP00000265724	9606.ENSP00000261196	0	0	0	0	0.055	0	0	0.638	0.644
DHFR	CDK1	1859928	1858283	9606.ENSP00000396308	9606.ENSP00000378699	0	0	0	0	0.445	0	0	0.366	0.634
TOP1	ALB	1854138	1847637	9606.ENSP00000354522	9606.ENSP00000295897	0	0	0	0	0	0	0	0.63	0.63
GABRP	GABRA1	1845718	1842192	9606.ENSP00000265294	9606.ENSP00000023897	0	0	0	0.825	0.053	0.104	0.54	0.744	0.63
HSP90AA1	ALB	1851814	1847637	9606.ENSP00000335153	9606.ENSP00000295897	0	0	0	0	0	0	0	0.629	0.629
GABRA6	GABRP	1846394	1845718	9606.ENSP00000274545	9606.ENSP00000265294	0	0	0	0.838	0.053	0.104	0.54	0.712	0.623
AKT1	LGALS3	1846136	1844285	9606.ENSP00000270202	9606.ENSP00000254301	0	0	0	0	0	0	0	0.619	0.62
ALB	LGALS3	1847637	1844285	9606.ENSP00000295897	9606.ENSP00000254301	0	0	0	0	0	0	0	0.614	0.614
GABRG3	GABRP	1851410	1845718	9606.ENSP00000331912	9606.ENSP00000265294	0	0	0	0.827	0.053	0.104	0.54	0.372	0.6
VEGFA	DNMT1	1855611	1853859	9606.ENSP00000361125	9606.ENSP00000352516	0	0	0	0	0	0	0	0.598	0.598
GABRG2	GABRP	1860865	1845718	9606.ENSP00000410732	9606.ENSP00000265294	0	0	0	0.833	0.053	0.104	0.54	0.311	0.595
GABRA5	GABRP	1851869	1845718	9606.ENSP00000335592	9606.ENSP00000265294	0	0	0	0.834	0.053	0.104	0.54	0.31	0.595
DHFR	HSP90AA1	1859928	1851814	9606.ENSP00000396308	9606.ENSP00000335153	0	0	0	0	0.084	0	0	0.573	0.593
GABRP	GABRA4	1845718	1845523	9606.ENSP00000265294	9606.ENSP00000264318	0	0	0	0.832	0.053	0.104	0.54	0.278	0.593
VEGFA	ADK	1855611	1847021	9606.ENSP00000361125	9606.ENSP00000286621	0	0	0	0	0	0	0	0.576	0.576
GABRB3	GABRP	1848038	1845718	9606.ENSP00000299267	9606.ENSP00000265294	0	0	0	0.896	0.089	0	0.54	0.287	0.575
GABRQ	GABRP	1855216	1845718	9606.ENSP00000359329	9606.ENSP00000265294	0	0	0	0.841	0	0	0.54	0.374	0.565
GABRA4	GABRA1	1845523	1842192	9606.ENSP00000264318	9606.ENSP00000023897	0	0	0	0.96	0.053	0	0.54	0.551	0.555
GABRA5	GABRA4	1851869	1845523	9606.ENSP00000335592	9606.ENSP00000264318	0	0	0	0.953	0.045	0	0.54	0.582	0.554
GABRG2	GABRG3	1860865	1851410	9606.ENSP00000410732	9606.ENSP00000331912	0	0	0	0.975	0.054	0	0.54	0.371	0.55
GABRA6	GABRA4	1846394	1845523	9606.ENSP00000274545	9606.ENSP00000264318	0	0	0	0.974	0	0	0.54	0.595	0.546
CDK1	ALB	1858283	1847637	9606.ENSP00000378699	9606.ENSP00000295897	0	0	0	0	0	0	0	0.543	0.543
DHFR	ABCB1	1859928	1845794	9606.ENSP00000396308	9606.ENSP00000265724	0	0	0	0	0.055	0	0	0.531	0.538
CDK1	PTPN2	1858283	1849470	9606.ENSP00000378699	9606.ENSP00000311857	0	0	0	0	0.054	0.446	0	0.164	0.524
CA2	LGALS3	1846958	1844285	9606.ENSP00000285379	9606.ENSP00000254301	0	0	0	0	0	0	0	0.519	0.519
NCSTN	AKT1	1847505	1846136	9606.ENSP00000294785	9606.ENSP00000270202	0	0	0	0	0.06	0	0	0.509	0.519
CYP2D6	SLCO1B1	1854039	1844479	9606.ENSP00000353820	9606.ENSP00000256958	0	0	0	0	0.088	0	0	0.493	0.517
TNF	HSP90AA1	1860103	1851814	9606.ENSP00000398698	9606.ENSP00000335153	0	0	0	0	0	0	0	0.505	0.505
HPSE	ALB	1849034	1847637	9606.ENSP00000308107	9606.ENSP00000295897	0	0	0	0	0	0	0	0.504	0.504
POLA1	POLB	1856974	1845748	9606.ENSP00000368349	9606.ENSP00000265421	0	0	0	0	0.073	0.099	0	0.443	0.494
ALB	ABCB1	1847637	1845794	9606.ENSP00000295897	9606.ENSP00000265724	0	0	0	0	0.053	0	0	0.485	0.491
GABRG2	ADRA2B	1860865	1859258	9606.ENSP00000410732	9606.ENSP00000387281	0	0	0	0	0.05	0	0	0.485	0.489
LGALS4	AKT1	1848369	1846136	9606.ENSP00000302100	9606.ENSP00000270202	0	0	0	0	0	0	0	0.484	0.484
VEGFA	HPSE	1855611	1849034	9606.ENSP00000361125	9606.ENSP00000308107	0	0	0	0	0	0	0	0.481	0.481
POLA1	HSP90AA1	1856974	1851814	9606.ENSP00000368349	9606.ENSP00000335153	0	0	0	0	0.097	0.066	0	0.434	0.481
CDK1	TOP1	1858283	1854138	9606.ENSP00000378699	9606.ENSP00000354522	0	0	0	0	0.067	0	0	0.466	0.48
CYP2D6	ALB	1854039	1847637	9606.ENSP00000353820	9606.ENSP00000295897	0	0	0	0	0.084	0	0	0.442	0.467
SCN1A	GABRA1	1848547	1842192	9606.ENSP00000303540	9606.ENSP00000023897	0	0	0	0	0.053	0	0	0.451	0.458
AKT1	ABCB1	1846136	1845794	9606.ENSP00000270202	9606.ENSP00000265724	0	0	0	0	0.054	0	0	0.444	0.452
DRD2	CYP2D6	1854237	1854039	9606.ENSP00000354859	9606.ENSP00000353820	0	0	0	0	0	0	0	0.448	0.448
TNF	LGALS3	1860103	1844285	9606.ENSP00000398698	9606.ENSP00000254301	0	0	0	0	0.052	0	0	0.441	0.447
TOP1	AKT1	1854138	1846136	9606.ENSP00000354522	9606.ENSP00000270202	0	0	0	0	0.047	0.099	0	0.408	0.447
POLA1	TOP1	1856974	1854138	9606.ENSP00000368349	9606.ENSP00000354522	0	0	0	0	0.096	0.15	0	0.337	0.446
TNF	CA2	1860103	1846958	9606.ENSP00000398698	9606.ENSP00000285379	0	0	0	0	0.042	0	0	0.442	0.442
CA2	AKT1	1846958	1846136	9606.ENSP00000285379	9606.ENSP00000270202	0	0	0	0	0	0	0	0.442	0.442
VEGFA	CA2	1855611	1846958	9606.ENSP00000361125	9606.ENSP00000285379	0	0	0	0	0.05	0	0	0.436	0.441
CDK1	VEGFA	1858283	1855611	9606.ENSP00000378699	9606.ENSP00000361125	0	0	0	0	0	0.096	0	0.408	0.441
TOP1	ABCB1	1854138	1845794	9606.ENSP00000354522	9606.ENSP00000265724	0	0	0	0	0.049	0.053	0	0.424	0.436
VEGFA	LGALS3	1855611	1844285	9606.ENSP00000361125	9606.ENSP00000254301	0	0	0	0	0	0	0	0.429	0.429
HSP90AA1	LGALS4	1851814	1848369	9606.ENSP00000335153	9606.ENSP00000302100	0	0	0	0	0	0	0	0.429	0.429
POLA1	IL2	1856974	1843096	9606.ENSP00000368349	9606.ENSP00000226730	0	0	0	0	0	0	0	0.419	0.419
TOP1	NCSTN	1854138	1847505	9606.ENSP00000354522	9606.ENSP00000294785	0	0	0	0	0	0.417	0	0	0.417
VEGFA	TOP1	1855611	1854138	9606.ENSP00000361125	9606.ENSP00000354522	0	0	0	0	0	0	0	0.415	0.414
PTPN2	AKT1	1849470	1846136	9606.ENSP00000311857	9606.ENSP00000270202	0	0	0	0	0.064	0.17	0	0.306	0.414
CA2	IL2	1846958	1843096	9606.ENSP00000285379	9606.ENSP00000226730	0	0	0	0	0	0	0	0.409	0.408
SCN1A	GABRA6	1848547	1846394	9606.ENSP00000303540	9606.ENSP00000274545	0	0	0	0	0	0	0	0.402	0.402
