# Supplementary material for: Integrating network pharmacology and experimental validation to explore the pharmacological mechanism of Astragaloside IV in alleviating urotensin II-mediated renal tubular epithelial cell injury
Source: PLoS One. 2024 Dec 20;19(12):e0310210. doi: 10.1371/journal.pone.0310210 (PMC11661590; doi:10.1371/journal.pone.0310210)
Supplement: S3 Table — (XLSX) [file pone.0310210.s004.xlsx]

## Sheet: Sheet1
S3 Table.PPI network protein connectivity.
1	ALB	Degree: 20.0
2	VEGFA	Degree: 16.0
3	AKT1	Degree: 13.0
4	HSP90AA1	Degree: 11.0
5	GABRG2	Degree: 10.0
6	GABRA6	Degree: 9.0
7	GABRA1	Degree: 9.0
8	GABRP	Degree: 8.0
9	ABCB1	Degree: 8.0
10	GABRG3	Degree: 8.0
11	GABRQ	Degree: 8.0
12	GABRA4	Degree: 8.0
13	GABRB3	Degree: 8.0
14	GABRA5	Degree: 8.0
15	TOP1	Degree: 7.0
16	POLA1	Degree: 7.0
17	TNF	Degree: 7.0
18	IL2	Degree: 7.0
19	CDK1	Degree: 7.0
20	CA2	Degree: 6.0
21	LGALS3	Degree: 5.0
22	DHFR	Degree: 5.0
23	CYP2D6	Degree: 4.0
24	SCN1A	Degree: 4.0
25	NCSTN	Degree: 4.0
26	FGA	Degree: 4.0
27	FGB	Degree: 4.0
28	FGG	Degree: 4.0
29	LGALS4	Degree: 3.0
30	ATP1A2	Degree: 3.0
31	ADRA2B	Degree: 3.0
32	DRD2	Degree: 3.0
33	SLCO1B1	Degree: 3.0
34	HPSE	Degree: 2.0
35	PTPN2	Degree: 2.0
36	DNMT1	Degree: 2.0
37	ATP1A1	Degree: 2.0
38	ATP1A3	Degree: 2.0
39	CNR2	Degree: 2.0
40	SLCO1B3	Degree: 2.0
41	ROCK1	Degree: 2.0
42	APH1B	Degree: 2.0
43	APH1A	Degree: 2.0
44	POLB	Degree: 1.0
45	ADK	Degree: 1.0
46	HTR6	Degree: 1.0
47	DRD1	Degree: 1.0
