# Supplementary material for: Integrating network pharmacology and experimental validation to explore the pharmacological mechanism of Astragaloside IV in alleviating urotensin II-mediated renal tubular epithelial cell injury
Source: PLoS One. 2024 Dec 20;19(12):e0310210. doi: 10.1371/journal.pone.0310210 (PMC11661590; doi:10.1371/journal.pone.0310210)
Supplement: S4 Table — (XLSX) [file pone.0310210.s005.xlsx]

## Sheet: Sheet1
S4 Table.Astragaloside-target protein-pathway network.
ingredient	gene	pathway
Astragaloside IV	GABRB3	Neuroactive ligand-receptor interaction
Astragaloside IV	GABRQ	Neuroactive ligand-receptor interaction
Astragaloside IV	GABRP	Neuroactive ligand-receptor interaction
Astragaloside IV	GABRA1	Neuroactive ligand-receptor interaction
Astragaloside IV	GABRA6	Neuroactive ligand-receptor interaction
Astragaloside IV	GABRA5	Neuroactive ligand-receptor interaction
Astragaloside IV	GABRA4	Neuroactive ligand-receptor interaction
Astragaloside IV	HTR2C	Neuroactive ligand-receptor interaction
Astragaloside IV	GRIK1	Neuroactive ligand-receptor interaction
Astragaloside IV	GABRG3	Neuroactive ligand-receptor interaction
Astragaloside IV	ADRA2B	Neuroactive ligand-receptor interaction
Astragaloside IV	GABRG2	Neuroactive ligand-receptor interaction
Astragaloside IV	HTR6	Neuroactive ligand-receptor interaction
Astragaloside IV	CNR2	Neuroactive ligand-receptor interaction
Astragaloside IV	DRD1	Neuroactive ligand-receptor interaction
Astragaloside IV	DRD2	Neuroactive ligand-receptor interaction
Astragaloside IV	GABRB3	Nicotine addiction
Astragaloside IV	GABRQ	Nicotine addiction
Astragaloside IV	GABRP	Nicotine addiction
Astragaloside IV	GABRA1	Nicotine addiction
Astragaloside IV	GABRA6	Nicotine addiction
Astragaloside IV	GABRA5	Nicotine addiction
Astragaloside IV	GABRA4	Nicotine addiction
Astragaloside IV	GABRG3	Nicotine addiction
Astragaloside IV	GABRG2	Nicotine addiction
Astragaloside IV	GABRB3	Morphine addiction
Astragaloside IV	GABRQ	Morphine addiction
Astragaloside IV	GABRP	Morphine addiction
Astragaloside IV	GABRA1	Morphine addiction
Astragaloside IV	GABRA6	Morphine addiction
Astragaloside IV	GABRA5	Morphine addiction
Astragaloside IV	GABRA4	Morphine addiction
Astragaloside IV	DRD1	Morphine addiction
Astragaloside IV	GABRG3	Morphine addiction
Astragaloside IV	GABRG2	Morphine addiction
Astragaloside IV	GABRB3	GABAergic synapse
Astragaloside IV	GABRQ	GABAergic synapse
Astragaloside IV	GABRP	GABAergic synapse
Astragaloside IV	GABRA1	GABAergic synapse
Astragaloside IV	GABRA6	GABAergic synapse
Astragaloside IV	GABRA5	GABAergic synapse
Astragaloside IV	GABRA4	GABAergic synapse
Astragaloside IV	GABRG3	GABAergic synapse
Astragaloside IV	GABRG2	GABAergic synapse
Astragaloside IV	GABRB3	Retrograde endocannabinoid signaling
Astragaloside IV	GABRQ	Retrograde endocannabinoid signaling
Astragaloside IV	GABRP	Retrograde endocannabinoid signaling
Astragaloside IV	GABRA1	Retrograde endocannabinoid signaling
Astragaloside IV	GABRA6	Retrograde endocannabinoid signaling
Astragaloside IV	GABRA5	Retrograde endocannabinoid signaling
Astragaloside IV	GABRA4	Retrograde endocannabinoid signaling
Astragaloside IV	GABRG3	Retrograde endocannabinoid signaling
Astragaloside IV	GABRG2	Retrograde endocannabinoid signaling
Astragaloside IV	SLCO1B1	Bile secretion
Astragaloside IV	ABCB1	Bile secretion
Astragaloside IV	CA2	Bile secretion
Astragaloside IV	SLCO1B3	Bile secretion
Astragaloside IV	ATP1A3	Bile secretion
Astragaloside IV	ATP1A2	Bile secretion
Astragaloside IV	ATP1A1	Bile secretion
Astragaloside IV	HTR6	cAMP signaling pathway
Astragaloside IV	ROCK1	cAMP signaling pathway
Astragaloside IV	ATP1A3	cAMP signaling pathway
Astragaloside IV	AKT1	cAMP signaling pathway
Astragaloside IV	ATP1A2	cAMP signaling pathway
Astragaloside IV	DRD1	cAMP signaling pathway
Astragaloside IV	ATP1A1	cAMP signaling pathway
Astragaloside IV	DRD2	cAMP signaling pathway
Astragaloside IV	CA2	Proximal tubule bicarbonate reclamation
Astragaloside IV	ATP1A3	Proximal tubule bicarbonate reclamation
Astragaloside IV	ATP1A2	Proximal tubule bicarbonate reclamation
Astragaloside IV	ATP1A1	Proximal tubule bicarbonate reclamation
Astragaloside IV	ATP1A3	Carbohydrate digestion and absorption
Astragaloside IV	AKT1	Carbohydrate digestion and absorption
Astragaloside IV	ATP1A2	Carbohydrate digestion and absorption
Astragaloside IV	ATP1A1	Carbohydrate digestion and absorption
Astragaloside IV	ROCK1	cGMP-PKG signaling pathway
Astragaloside IV	ATP1A3	cGMP-PKG signaling pathway
Astragaloside IV	AKT1	cGMP-PKG signaling pathway
Astragaloside IV	ATP1A2	cGMP-PKG signaling pathway
Astragaloside IV	ATP1A1	cGMP-PKG signaling pathway
Astragaloside IV	ADRA2B	cGMP-PKG signaling pathway
